# Supplementary material for: The Telomerase Reverse Transcriptase Subunit from the Dimorphic Fungus Ustilago maydis
Source: PLoS One. 2014 Oct 9;9(10):e109981. doi: 10.1371/journal.pone.0109981 (PMC4192592; doi:10.1371/journal.pone.0109981)
Supplement: Table S1 — Telomerase activity in U. maydis complemented strains. The average values of the absorbance in cell extracts were calculated according to the manufacturer's instructions. The values obtained for each sample are presented. Negative controls for HEK293 consisted of heat- (85°C) and RNase-treated samples. Telomerase activity was measured under the same conditions in the positive controls and tested samples. N.D. indicates that the absorbance was not determined. All of the experiments were performed at least three times. (XLSX) [file pone.0109981.s003.xlsx]

## Sheet: Hoja1
Table S1. Telomerase activity in U. maydis complemented strains
Cell type	Cell extract treatment*
	None	Heated	RNase
HEK293	1.622	0.091	0.005
521 strain	0.718	N.D.	N.D.
trt1-1	0.002	N.D.	N.D.
W204	0.165	N.D.	N.D.
T1	0.377	N.D.	N.D.
T2	0.673	N.D.	N.D.
T3	0.457	N.D.	N.D.
